# Supplementary material for: Machine learning to improve the understanding of rabies epidemiology in low surveillance settings
Source: Sci Rep. 2024 Oct 28;14:25851. doi: 10.1038/s41598-024-76089-3 (PMC11519585; doi:10.1038/s41598-024-76089-3)
Supplement: Supplementary file 2 — Supplementary Material 2 [file 41598_2024_76089_MOESM2_ESM.xlsx]

## Sheet: XGB
Probability threshold	SN	SP	AC	TP	TN	FP	FN
0.01	1	0.928571	0.9297	20	1157	89	0
0.02	1	0.966292	0.966825	20	1204	42	0
0.03	1	0.966292	0.966825	20	1204	42	0
0.04	0.95	0.977528	0.977093	19	1218	28	1
0.05	0.95	0.977528	0.977093	19	1218	28	1
0.06	0.95	0.977528	0.977093	19	1218	28	1
0.07	0.9	0.990369	0.988942	18	1234	12	2
0.08	0.9	0.990369	0.988942	18	1234	12	2
0.09	0.9	0.990369	0.988942	18	1234	12	2
0.1	0.9	0.990369	0.988942	18	1234	12	2
0.2	0.8	0.993579	0.990521	16	1238	8	4
0.3	0.75	0.993579	0.989731	15	1238	8	5
0.4	0.75	0.993579	0.989731	15	1238	8	5
0.5	0.75	0.994382	0.990521	15	1239	7	5
0.6	0.6	0.995987	0.989731	12	1241	5	8
0.7	0.5	0.997592	0.989731	10	1243	3	10
0.8	0.3	1	0.988942	6	1246	0	14
0.9	0	1	0.984202	0	1246	0	20
1	0	1	0.984202	0	1246	0	20

## Sheet: XGB_SMOTE
Probability threshold	SN	SP	AC	TP	TN	FP	FN
0.01	1	0.253612	0.265403	20	316	930	0
0.02	1	0.268058	0.279621	20	334	912	0
0.03	1	0.274478	0.28594	20	342	904	0
0.04	1	0.29374	0.304897	20	366	880	0
0.05	1	0.305778	0.316746	20	381	865	0
0.06	1	0.306581	0.317536	20	382	864	0
0.07	1	0.306581	0.317536	20	382	864	0
0.08	1	0.535313	0.542654	20	667	579	0
0.09	1	0.535313	0.542654	20	667	579	0
0.1	1	0.535313	0.542654	20	667	579	0
0.2	1	0.935795	0.936809	20	1166	80	0
0.3	1	0.944623	0.945498	20	1177	69	0
0.4	1	0.952648	0.953397	20	1187	59	0
0.5	0.95	0.955859	0.955766	19	1191	55	1
0.6	0.95	0.963884	0.963665	19	1201	45	1
0.7	0.9	0.979936	0.978673	18	1221	25	2
0.8	0.85	0.990369	0.988152	17	1234	12	3
0.9	0.85	0.991172	0.988942	17	1235	11	3
1	0	1	0.984202	0	1246	0	20

## Sheet: XGB_ROS
Probability threshold	SN	SP	AC	TP	TN	FP	FN
0.01	1	0	0.015798	20	0	1246	0
0.02	1	0	0.015798	20	0	1246	0
0.03	1	0	0.015798	20	0	1246	0
0.04	1	0	0.015798	20	0	1246	0
0.05	1	0	0.015798	20	0	1246	0
0.06	1	0.180578	0.193523	20	225	1021	0
0.07	1	0.187801	0.200632	20	234	1012	0
0.08	1	0.187801	0.200632	20	234	1012	0
0.09	1	0.211075	0.223539	20	263	983	0
0.1	1	0.44382	0.452607	20	553	693	0
0.2	0.95	0.943018	0.943128	19	1175	71	1
0.3	0.95	0.944623	0.944708	19	1177	69	1
0.4	0.95	0.962279	0.962085	19	1199	47	1
0.5	0.95	0.974318	0.973934	19	1214	32	1
0.6	0.95	0.974318	0.973934	19	1214	32	1
0.7	0.95	0.974318	0.973934	19	1214	32	1
0.8	0.85	0.989567	0.987362	17	1233	13	3
0.9	0.85	0.991974	0.989731	17	1236	10	3
1	0	1	0.984202	0	1246	0	20

## Sheet: LR
Probability threshold	SN	SP	AC	TP	TN	FP	FN
0.01	0.75	0.648475	0.650079	15	808	438	5
0.02	0.75	0.812199	0.811216	15	1012	234	5
0.03	0.7	0.821027	0.819115	14	1023	223	6
0.04	0.7	0.82504	0.823065	14	1028	218	6
0.05	0.7	0.82504	0.823065	14	1028	218	6
0.06	0.7	0.826645	0.824645	14	1030	216	6
0.07	0.7	0.85313	0.850711	14	1063	183	6
0.08	0.7	0.85313	0.850711	14	1063	183	6
0.09	0.7	0.85313	0.850711	14	1063	183	6
0.1	0.7	0.85313	0.850711	14	1063	183	6
0.2	0.7	0.854735	0.852291	14	1065	181	6
0.3	0.7	0.854735	0.852291	14	1065	181	6
0.4	0.6	0.857945	0.85387	12	1069	177	8
0.5	0.5	0.862761	0.85703	10	1075	171	10
0.6	0.45	0.998395	0.989731	9	1244	2	11
0.7	0.35	0.998395	0.988152	7	1244	2	13
0.8	0.35	0.998395	0.988152	7	1244	2	13
0.9	0.3	1	0.988942	6	1246	0	14
1	0	1	0.984202	0	1246	0	20

## Sheet: LR_SMOTE
Probability threshold	SN	SP	AC	TP	TN	FP	FN
0.01	1	0.23435	0.246445	20	292	954	0
0.02	0.95	0.395666	0.404423	19	493	753	1
0.03	0.95	0.397271	0.406003	19	495	751	1
0.04	0.95	0.398876	0.407583	19	497	749	1
0.05	0.95	0.400482	0.409163	19	499	747	1
0.06	0.95	0.400482	0.409163	19	499	747	1
0.07	0.95	0.402087	0.410742	19	501	745	1
0.08	0.95	0.402087	0.410742	19	501	745	1
0.09	0.95	0.669342	0.673776	19	834	412	1
0.1	0.95	0.691814	0.695893	19	862	384	1
0.2	0.95	0.938202	0.938389	19	1169	77	1
0.3	0.95	0.94703	0.947077	19	1180	66	1
0.4	0.95	0.952648	0.952607	19	1187	59	1
0.5	0.9	0.9687	0.967615	18	1207	39	2
0.6	0.85	0.984751	0.982622	17	1227	19	3
0.7	0.8	0.986356	0.983412	16	1229	17	4
0.8	0.7	0.992777	0.988152	14	1237	9	6
0.9	0.65	0.994382	0.988942	13	1239	7	7
1	0	1	0.984202	0	1246	0	20

## Sheet: LR_ROS
Probability threshold	SN	SP	AC	TP	TN	FP	FN
0.01	0.95	0.334671	0.344392	19	417	829	1
0.02	0.95	0.369181	0.378357	19	460	786	1
0.03	0.95	0.394061	0.402844	19	491	755	1
0.04	0.95	0.395666	0.404423	19	493	753	1
0.05	0.95	0.407705	0.416272	19	508	738	1
0.06	0.95	0.408507	0.417062	19	509	737	1
0.07	0.95	0.684591	0.688784	19	853	393	1
0.08	0.95	0.685393	0.689573	19	854	392	1
0.09	0.95	0.689406	0.693523	19	859	387	1
0.1	0.95	0.690209	0.694313	19	860	386	1
0.2	0.9	0.934992	0.934439	18	1165	81	2
0.3	0.9	0.948636	0.947867	18	1182	64	2
0.4	0.9	0.953451	0.952607	18	1188	58	2
0.5	0.9	0.979936	0.978673	18	1221	25	2
0.6	0.9	0.981541	0.980253	18	1223	23	2
0.7	0.85	0.985554	0.983412	17	1228	18	3
0.8	0.75	0.991974	0.988152	15	1236	10	5
0.9	0.7	0.993579	0.988942	14	1238	8	6
1	0	1	0.984202	0	1246	0	20
